# Supplementary material for: Role of AtCPK5 and AtCPK6 in the regulation of the plant immune response triggered by rhamnolipids in Arabidopsis
Source: PLoS One. 2026 Apr 13;21(4):e0346370. doi: 10.1371/journal.pone.0346370 (PMC13075711; doi:10.1371/journal.pone.0346370)
Supplement: S1 File — Each sheet named Figs 1–7 of this Excel file contains the raw data set used to produce the corresponding Figures presented in the core manuscript. (XLSX) [file pone.0346370.s002.xlsx]

## Sheet: Figure 1
Time	Lore-Ca2+	SEM	Col-Ca2+	SEM
1	1.3471	0.22	4.35	0.64
1.03333	1.59	0.31	4.26	0.58
1.06667	1.4829	0.24	4.18	0.62
1.1	1.6843	0.32	4.52	0.7
1.13333	1.6414	0.39	4.42	0.68
1.16667	1.76	0.31	4.35	0.63
1.2	1.5929	0.28	4.42	0.65
1.23333	1.5443	0.28	4.06	0.56
1.26667	1.6857	0.23	4.28	0.62
1.3	1.7957	0.39	4.38	0.68
1.33333	1.88	0.26	4.61	0.69
1.36667	1.7986	0.27	4.91	0.85
1.4	2.0357	0.43	4.1	0.49
1.43333	2.0271	0.36	4.34	0.53
1.46667	2.0943	0.47	5.38	0.99
1.5	2.0786	0.48	3.39	0.42
1.53333	2.0786	0.5	7.6	3.04
1.56667	2.0386	0.48	3.97	0.46
1.6	2.0971	0.44	4.53	0.58
1.63333	2.2086	0.48	4.26	0.52
1.66667	2.0757	0.41	3.66	0.51
1.7	2.4043	0.56	4.79	0.79
1.73333	2.5029	0.5	4.13	0.46
1.76667	2.4614	0.5	4.23	0.61
1.8	2.4986	0.7	4.52	0.62
1.83333	2.5414	0.46	4.48	0.62
1.86667	2.6129	0.58	4.43	0.57
1.9	2.4586	0.51	5.04	0.62
1.93333	2.5571	0.46	4.45	0.51
1.96667	2.4086	0.51	4.83	0.63
2	2.58	0.59	4.58	0.58
2.03333	2.3143	0.57	4.72	0.55
2.06667	2.5029	0.45	4.42	0.5
2.1	2.6786	0.64	5.08	0.54
2.13333	3.0114	0.63	4.54	0.52
2.16667	2.7257	0.66	4.83	0.55
2.2	2.9614	0.66	4.44	0.5
2.23333	3.1	0.87	4.61	0.6
2.26667	2.8914	0.57	4.64	0.56
2.3	3.0029	0.57	4.48	0.56
2.33333	2.58	0.58	4.36	0.53
2.36667	2.7857	0.61	3.92	0.47
2.4	2.6471	0.46	4.75	0.77
2.43333	2.9286	0.71	4.72	0.69
2.46667	3.18	0.54	4.81	0.79
2.5	3.0586	0.66	4.2	0.54
2.53333	3.1686	0.63	4.18	0.61
2.56667	3.0829	0.84	4.85	0.77
2.6	2.6857	0.68	4.56	0.69
2.63333	3.1057	0.71	4.85	0.73
2.66667	2.9914	0.63	4.59	0.66
2.7	3.1014	0.78	5.03	0.85
2.73333	3.4886	0.69	4.89	0.9
2.76667	3.3014	0.86	4.56	0.68
2.8	2.7857	0.62	4.58	0.65
2.83333	3.0057	0.66	4.71	0.68
2.86667	3.1343	0.59	4.63	0.66
2.9	2.7543	0.72	5.55	1
2.93333	3.3129	0.72	4.9	0.78
2.96667	3.2343	0.72	4.92	0.7
3	3.0243	0.57	6.09	0.93
3.03333	3.0657	0.61	5.02	0.7
3.06667	3.2243	0.73	5.86	1.45
3.1	3.0757	0.7	6.47	1.11
3.13333	3.3143	0.78	6.24	1.23
3.16667	3.2957	0.73	5.8	0.87
3.2	3.1586	0.56	6.25	1.09
3.23333	3.2686	0.7	6.93	1.2
3.26667	3.1229	0.68	7.11	1.54
3.3	2.7443	0.51	7	1.21
3.33333	3.02	0.7	6.5	1.26
3.36667	3.1243	0.55	6.31	1.1
3.4	3.3571	0.8	5.78	0.99
3.43333	3.1114	0.63	7.56	1.25
3.46667	3.89	0.77	6.21	0.93
3.5	3.3543	0.64	6.75	1.28
3.53333	2.9514	0.58	7.93	1.77
3.56667	3.2371	0.63	7.66	1.71
3.6	3.7114	0.74	6.83	1.24
3.63333	3.2286	0.58	6.98	1.37
3.66667	3.6257	0.77	7.53	1.38
3.7	3.4214	0.77	7.5	1.25
3.73333	3.3371	0.63	7.14	1.28
3.76667	3.0471	0.42	7.37	1.18
3.8	3.1857	0.62	6.58	1.05
3.83333	3.2443	0.61	8.66	1.78
3.86667	3.0214	0.6	8.08	1.41
3.9	3.2186	0.61	7.37	1.29
3.93333	2.9071	0.46	8.43	1.59
3.96667	3.5457	0.62	8.81	1.66
4	3.1886	0.59	8.03	1.45
4.03333	3.1343	0.54	7.79	1.29
4.06667	3.3257	0.65	6.87	1.12
4.1	3.3571	0.68	7.56	1.25
4.13333	2.9529	0.63	8.05	1.25
4.16667	3.1129	0.5	7.4	1.21
4.2	3.6386	0.64	8.8	2.27
4.23333	2.8929	0.67	8.78	1.75
4.26667	3.2457	0.64	7.95	1.44
4.3	3.2271	0.64	8.78	1.3
4.33333	3.3786	0.65	10.8	2.01
4.36667	3.3671	0.87	9.39	1.72
4.4	3.2371	0.55	8.85	1.4
4.43333	3.4686	0.54	9.4	1.66
4.46667	3.6314	0.82	8.58	1.38
4.5	4.1586	0.97	9.44	1.62
4.53333	3.14	0.51	9.68	1.63
4.56667	3.4371	0.62	9.06	1.47
4.6	3.32	0.69	9.7	1.78
4.63333	3.2057	0.63	8.52	1.42
4.66667	3.14	0.66	11.57	2.25
4.7	3.2771	0.71	10.63	2.19
4.73333	3.02	0.65	12.52	2.6
4.76667	3.2929	0.7	11.34	2.37
4.8	3.1829	0.62	11.33	1.83
4.83333	3.3243	0.64	9.8	1.79
4.86667	3.3114	0.53	11.74	2.23
4.9	3.5229	0.59	10	1.64
4.93333	3.3529	0.68	11.41	2.13
4.96667	3.4186	0.6	11.12	2.33
5	3.3129	0.6	10.29	1.82
5.03333	3.18	0.65	13.86	2.84
5.06667	3.2586	0.64	13.42	2.72
5.1	3.3371	0.65	10.72	1.85
5.13333	3.3714	0.59	12.38	2.36
5.16667	3.3186	0.63	12.78	2.61
5.2	2.9186	0.51	12.92	2.58
5.23333	3.2814	0.67	12.69	2.46
5.26667	3.4829	0.74	12.07	2.23
5.3	3.2757	0.56	12.08	2.41
5.33333	3.4571	0.83	13.81	2.54
5.36667	3.1386	0.59	13.29	2.61
5.4	3.6757	0.65	12.5	2.45
5.43333	3.2043	0.71	13.35	2.43
5.46667	3.4814	0.62	14.08	2.64
5.5	3.0271	0.7	12.76	2.27
5.53333	3.1414	0.59	15.83	3.19
5.56667	3.2943	0.86	15.13	3.1
5.6	3.23	0.71	17.74	3.63
5.63333	2.9214	0.57	15.61	3.29
5.66667	3.04	0.66	16.63	3.53
5.7	3.0357	0.6	16.58	3.76
5.73333	3.3571	0.65	14.36	2.96
5.76667	3.1429	0.59	16.64	3.53
5.8	2.5829	0.55	16.02	3.52
5.83333	2.7857	0.7	14.26	2.76
5.86667	3.2314	0.69	15.94	3.33
5.9	3.0029	0.65	16.03	3.46
5.93333	2.8671	0.74	14.85	2.93
5.96667	2.94	0.71	14.89	2.84
6	3.1	0.78	14.66	2.68
6.03333	3.0857	0.67	16	3.15
6.06667	2.8657	0.7	15.31	3.02
6.1	2.9629	0.71	17.16	3.13
6.13333	3.8271	1.02	15.73	3.22
6.16667	2.8429	0.67	17.16	3.39
6.2	3.0686	0.69	16.32	3.13
6.23333	3.0886	0.8	18.48	3.59
6.26667	2.7743	0.64	17.72	3.18
6.3	3.4529	0.83	17.92	4.22
6.33333	2.7257	0.78	18.05	3.43
6.36667	2.8557	0.66	17.08	3.46
6.4	3.1114	0.55	17.95	3.7
6.43333	3.0471	0.68	17.96	4.13
6.46667	2.9171	0.6	17.44	3.53
6.5	2.9	0.73	17.46	3.53
6.53333	2.84	0.56	18.71	3.48
6.56667	3.02	0.72	18.33	3.75
6.6	3.1429	0.81	16.44	3.16
6.63333	2.7871	0.68	18.07	3.39
6.66667	2.9229	0.69	18.18	3.5
6.7	2.8557	0.78	18.89	3.37
6.73333	2.7357	0.74	18.39	3.46
6.76667	2.9671	0.7	19.09	3.36
6.8	2.7257	0.57	19.18	3.38
6.83333	2.6414	0.57	18.14	3.55
6.86667	2.7714	0.67	18.49	3.38
6.9	2.5471	0.63	19.96	4.23
6.93333	2.7514	0.68	19.53	3.67
6.96667	2.6486	0.66	19.86	3.88
7	3.0586	0.76	19.47	3.83
7.03333	2.82	0.67	21.35	4.2
7.06667	2.9229	0.75	22.47	4.37
7.1	3.0486	0.75	20.19	3.92
7.13333	2.8086	0.54	22.01	4.49
7.16667	2.2629	0.47	21.12	4.09
7.2	2.3057	0.55	21.09	3.99
7.23333	2.4529	0.55	19.84	3.9
7.26667	2.5386	0.6	21.37	3.96
7.3	2.2314	0.57	20.16	3.59
7.33333	2.1071	0.44	20.68	3.67
7.36667	2.3886	0.38	20.97	3.87
7.4	2.1686	0.42	20.76	3.91
7.43333	2.3386	0.57	21.83	4.18
7.46667	2.3357	0.46	21.15	3.89
7.5	2.1757	0.49	21.05	3.83
7.53333	2.5129	0.54	20.08	3.52
7.56667	2.3343	0.5	20.62	3.94
7.6	2.1886	0.49	21.49	3.6
7.63333	2.0486	0.42	19.28	3.34
7.66667	1.8114	0.43	20.99	4.11
7.7	1.9686	0.42	19.9	3.46
7.73333	2.2471	0.5	21.41	3.86
7.76667	2.1814	0.54	20.27	3.52
7.8	2.1986	0.55	20.78	3.81
7.83333	2.5786	0.74	21.83	3.56
7.86667	2.08	0.53	20.88	3.2
7.9	2.2186	0.65	19.81	3.43
7.93333	2.0814	0.51	20.84	3.65
7.96667	2.3	0.53	20.84	3.52
8	2.1286	0.5	19.65	3.35
8.03333	2.1371	0.55	20.5	3.71
8.06667	2.1643	0.6	20.27	3.7
8.1	1.9914	0.43	20.97	3.87
8.13333	2.05	0.53	19.26	3.29
8.16667	1.9529	0.54	21.59	3.64
8.2	2.2271	0.45	21.63	3.74
8.23333	1.9471	0.56	21.7	3.99
8.26667	2.0629	0.7	20.81	3.73
8.3	2.2357	0.55	21.97	3.92
8.33333	1.8743	0.51	21.01	3.62
8.36667	1.9086	0.54	20.3	3.34
8.4	1.9814	0.53	20.05	3.27
8.43333	2.2114	0.51	20.23	3.45
8.46667	1.8629	0.49	23.48	4.18
8.5	2.1971	0.62	21.43	3.34
8.53333	2.0586	0.54	21.44	3.85
8.56667	1.8143	0.36	19.69	3.46
8.6	2.0157	0.47	20.04	3.34
8.63333	1.8029	0.51	19.46	3.44
8.66667	1.8971	0.53	20.04	3.36
8.7	1.9586	0.57	20.2	3.46
8.73333	2.0514	0.62	18.41	2.86
8.76667	2.04	0.54	20.36	3.31
8.8	1.9314	0.43	18.71	2.7
8.83333	1.8343	0.41	19.46	2.95
8.86667	2.1386	0.64	24.87	4.4
8.9	2.0929	0.56	18.93	2.99
8.93333	1.94	0.51	18.59	2.7
8.96667	1.8629	0.53	19.81	3.24
9	1.8271	0.48	20.21	2.99
9.03333	1.7414	0.43	18.86	2.88
9.06667	1.9129	0.5	18.48	2.69
9.1	1.8971	0.5	19.26	2.85
9.13333	1.6186	0.49	20.88	3.29
9.16667	1.68	0.43	19.69	3.04
9.2	1.6657	0.36	18.46	2.79
9.23333	1.9	0.48	17.47	2.61
9.26667	1.4929	0.36	20.03	3.7
9.3	1.7914	0.46	17.57	2.74
9.33333	1.6471	0.46	18.97	3.02
9.36667	1.98	0.5	18.95	3.1
9.4	1.5729	0.37	20.61	3.53
9.43333	2.0271	0.52	20.17	3.36
9.46667	1.5786	0.38	20.01	3.24
9.5	1.6757	0.46	20.47	3.25
9.53333	1.8371	0.48	19.8	3.51
9.56667	1.4414	0.42	19.73	3.19
9.6	1.7857	0.39	18.21	2.78
9.63333	1.1743	0.3	20.95	3.66
9.66667	1.56	0.41	20.23	3.59
9.7	1.6486	0.42	18.53	3.13
9.73333	1.67	0.42	17.95	3.22
9.76667	1.8757	0.39	17.47	3.11
9.8	1.57	0.35	18.22	3.06
9.83333	1.6243	0.36	19.17	3.28
9.86667	1.7471	0.46	21.07	3.97
9.9	1.5071	0.34	19.28	3.5
9.93333	1.5443	0.39	19.83	3.29
9.96667	1.4257	0.38	20.28	3.71
10	1.4386	0.33	20.46	4.34
10.0333	1.2886	0.33	20.99	3.92
10.0667	1.4571	0.4	19.54	3.53
10.1	1.3043	0.34	21.07	4.12
10.1333	1.4171	0.35	20.53	3.83
10.1667	1.5671	0.3	20.63	3.98
10.2	1.6571	0.44	21.83	3.78
10.2333	1.43	0.27	20.31	3.71
10.2667	1.2957	0.23	20.75	3.67
10.3	1.3014	0.24	20.7	3.97
10.3333	1.3171	0.26	20.45	3.87
10.3667	1.3129	0.3	19.58	3.52
10.4	1.3571	0.4	19.35	3.43
10.4333	1.4086	0.31	19.68	3.59
10.4667	1.2043	0.22	19.76	3.93
10.5	1.71	0.51	17.86	3.14
10.5333	1.2514	0.26	18.49	3.2
10.5667	1.2471	0.26	18.32	3.39
10.6	1.4443	0.26	17.97	3.27
10.6333	1.2843	0.29	18.4	3.66
10.6667	1.37	0.37	17.64	3.48
10.7	1.2957	0.3	16.12	3.1
10.7333	1.1514	0.28	16.04	2.9
10.7667	1.4814	0.33	16.93	2.93
10.8	1.2643	0.31	15.52	2.68
10.8333	1.2671	0.23	15.11	2.67
10.8667	1.4171	0.31	14.78	2.27
10.9	1.2643	0.27	16.11	2.86
10.9333	1.2271	0.29	15.45	2.45
10.9667	1.3186	0.31	14.85	2.45
11	1.3657	0.38	14.33	2.34
11.0333	1.2871	0.33	15.44	2.46
11.0667	1.1257	0.26	15.85	2.72
11.1	1.3271	0.32	14.75	2.48
11.1333	1.0814	0.27	14.81	2.55
11.1667	1.08	0.27	14.27	2.12
11.2	1.3157	0.27	14.73	2.92
11.2333	1.2886	0.26	14.2	2.22
11.2667	1.22	0.3	13.58	2.14
11.3	1.4371	0.34	14.56	2.5
11.3333	1.1314	0.25	13.11	2.11
11.3667	1.2014	0.26	13.9	2.37
11.4	1.2557	0.23	13.81	2.41
11.4333	1.2514	0.26	12.56	2.22
11.4667	0.9986	0.21	14	2.72
11.5	1.1657	0.22	13.16	2.47
11.5333	1.1986	0.22	14.13	3.03
11.5667	1.36	0.24	12.87	2.34
11.6	1.1514	0.27	12.56	2.5
11.6333	1.1314	0.22	12.65	2.27
11.6667	1.17	0.25	12.84	2.77
11.7	1.3686	0.5	12.12	2.28
11.7333	1.1643	0.25	13.25	2.56
11.7667	1.1086	0.29	11.7	2.38
11.8	1.0243	0.2
11.8333	1.0457	0.22
11.8667	1.1957	0.29
11.9	1.1843	0.17
11.9333	1.2186	0.23
11.9667	1.09	0.19
12	1.0286	0.21

## Sheet: Figure 2
		Expression	SEM		Remark : Gene expression and SEM were directly calculated by the BIORAD CFX Maestro Software using the three reference genes : AtACT7, AtACT2 and AcTUB4
AtCPK5	WT	0.32285	0.02893
	WT_RL	0.87367	0.21793
	lore-5	0.40557	0.04474
	lore-5_RL	0.80387	0.06981
AtCPK6	WT	0.63944	0.05053
	WT_RL	2.38312	0.58865
	lore-5	0.66137	0.06202
	lore-5_RL	2.14207	0.26586

## Sheet: Figure 3
		Expression	SEM
AtCPK5_9h	WT	0.71992	0.13366		Remark : Gene expression and SEM were directly calculated by the BIORAD CFX Maestro Software using the three reference genes : AtACT7, AtACT2 and AcTUB4
	WT_RL	1.81243	0.62308
	cpk5	0	0
	cpk5_RL	0.00572	0.00534
	cpk6	0.67146	0.12908
	cpk6_RL	1.81633	0.19229
	cpk5/6	0.00459	0.0031
	cpk5/6_RL	0.00343	0.00142
AtCPK5_24h	WT	0.9027	0.37716
	WT_RL	2.10147	1.0191
	cpk5	0	0
	cpk5_RL	0	0
	cpk6	0.6933	0.30888
	cpk6_RL	2.44539	1.09133
	cpk5/6	0	0
	cpk5/6_RL	0	0
AtCPK6_9h	WT	0.45135	0.07423
	WT_RL	1.42954	0.49703
	cpk5	0.48086	0.07727
	cpk5_RL	2.22795	0.61662
	cpk6	0	0
	cpk6_RL	0	0
	cpk5/6	0	0
	cpk5/6_RL	0	0
AtCPK6_24h	WT	0.94566	0.41039
	WT_RL	4.75152	2.17526
	cpk5	0.75465	0.16187
	cpk5_RL	3.78494	1.5139
	cpk6	0	0
	cpk6_RL	0	0
	cpk5/6	0	0
	cpk5/6_RL	0	0

## Sheet: Figure 4
Time	WT	SEM	WT_RL	SEM	cpk5_RL	SEM	cpk6_RL	SEM	cpk5/6_RL	SEM
1	0.247778	0.0255342	0.372778	0.0333608	0.343333	0.0325295	0.366667	0.0267523	0.320556	0.0293444
1.08333	0.325556	0.0266939	0.322778	0.0176533	0.341111	0.0268607	0.388889	0.0354697	0.398889	0.0243193
1.16667	0.266111	0.0232792	0.356667	0.03862	0.361111	0.0367458	0.348333	0.0249215	0.393333	0.0360102
1.25	0.292778	0.0330854	0.340556	0.0236598	0.391667	0.0352512	0.381111	0.0340596	0.366111	0.0363816
1.33333	0.287778	0.0176301	0.430556	0.0329137	0.391111	0.0487014	0.401111	0.0397861	0.423889	0.0320757
1.41667	0.276111	0.0244701	0.341111	0.0267143	0.404444	0.0390845	0.302222	0.0258269	0.371111	0.0312996
1.5	0.281667	0.0251044	0.368889	0.0355433	0.37	0.0345276	0.343333	0.0385776	0.412222	0.0240853
1.58333	0.323333	0.0287541	0.345	0.0379822	0.386111	0.0410733	0.421111	0.0303777	0.416111	0.0458481
1.66667	0.27	0.026284	0.345	0.0339863	0.376111	0.0422963	0.393333	0.0333627	0.431667	0.0264482
1.75	0.313333	0.0269955	0.382778	0.0372749	0.447778	0.0513768	0.406111	0.0330591	0.463889	0.0372076
1.83333	0.292778	0.0204333	0.363333	0.023887	0.39	0.0446555	0.363333	0.0392994	0.471667	0.0481029
1.91667	0.320556	0.0355854	0.408333	0.0340727	0.454444	0.0362383	0.376667	0.0347352	0.523333	0.0525058
2	0.298333	0.0288817	0.368889	0.0280043	0.481667	0.0486366	0.382778	0.0192982	0.542778	0.0631618
2.08333	0.203889	0.0341865	0.347222	0.0210943	0.534444	0.0579622	0.443889	0.0290834	0.577222	0.077783
2.16667	0.260556	0.0199423	0.376111	0.0279956	0.588333	0.059256	0.435556	0.0433953	0.663333	0.10736
2.25	0.3	0.0349883	0.360556	0.0330821	0.489444	0.081411	0.381111	0.0282714	0.716111	0.122973
2.33333	0.248333	0.0327223	0.44	0.0290368	0.553889	0.101743	0.385556	0.0435982	0.756667	0.123986
2.41667	0.306111	0.0309874	0.401667	0.0353992	0.668889	0.091129	0.543889	0.0446712	0.902222	0.147191
2.5	0.322222	0.0228172	0.385	0.0305318	0.675556	0.115739	0.513889	0.0684666	0.868333	0.146542
2.58333	0.292222	0.0419115	0.43	0.0331761	0.665556	0.119222	0.479444	0.0463115	1.00111	0.170353
2.66667	0.265	0.0249477	0.472778	0.0380128	0.730556	0.140553	0.535556	0.0488175	0.992222	0.215219
2.75	0.301111	0.0342605	0.476667	0.058231	0.763889	0.183059	0.48	0.069381	1.05167	0.246454
2.83333	0.36	0.0279706	0.423333	0.0503582	0.850556	0.16769	0.481111	0.0685512	1.17333	0.281208
2.91667	0.256111	0.0411766	0.452222	0.0453566	0.849444	0.193236	0.545	0.068017	1.30389	0.33635
3	0.258333	0.0348315	0.528889	0.0511495	0.880556	0.2068	0.597778	0.0666449	1.34056	0.291848
3.08333	0.273333	0.0294725	0.551667	0.0455916	0.836667	0.198036	0.506667	0.0715377	1.42611	0.335821
3.16667	0.253333	0.0218731	0.560556	0.0626979	0.969444	0.24751	0.616667	0.1045	1.46222	0.36438
3.25	0.235	0.0280552	0.555556	0.0586461	0.946667	0.243948	0.521667	0.0863654	1.46667	0.372821
3.33333	0.244444	0.0346242	0.594444	0.0633809	1.13667	0.287597	0.707778	0.0923356	1.62944	0.428286
3.41667	0.28	0.0308274	0.604444	0.0816986	1.10111	0.307907	0.706111	0.10415	1.765	0.527041
3.5	0.275	0.0272515	0.698889	0.0896831	1.16611	0.310729	0.702222	0.119977	1.90222	0.479019
3.58333	0.277778	0.0319779	0.672778	0.0966964	1.32444	0.374507	0.751667	0.119499	1.99389	0.572779
3.66667	0.294444	0.0285055	0.69	0.102654	1.24944	0.366477	0.702778	0.117141	2.03333	0.559215
3.75	0.247222	0.0201271	0.705556	0.116891	1.29111	0.398782	0.78	0.132305	2.19333	0.617475
3.83333	0.223889	0.0319634	0.771111	0.119569	1.38278	0.388407	0.808889	0.140023	2.38833	0.641029
3.91667	0.288333	0.0368733	0.846111	0.133336	1.45611	0.45362	0.86	0.150522	2.50889	0.713098
4	0.291667	0.0233788	0.763889	0.124814	1.49833	0.486614	0.857222	0.143306	2.55056	0.703845
4.08333	0.286111	0.0263354	0.915556	0.165047	1.61833	0.510772	0.933333	0.14586	2.63278	0.763122
4.16667	0.314444	0.0301003	0.918333	0.170104	1.77556	0.573648	0.939444	0.177246	2.90611	0.799973
4.25	0.332778	0.0300849	0.964444	0.157028	1.71	0.568352	0.898333	0.163889	2.95	0.804738
4.33333	0.383333	0.0372152	0.937778	0.151956	1.63611	0.58017	0.893333	0.164835	3.16278	0.827333
4.41667	0.3	0.0186646	0.940556	0.188483	1.73778	0.602435	0.918333	0.190468	3.16111	0.815462
4.5	0.296667	0.0271645	1.08056	0.174527	1.78444	0.595646	0.992778	0.209972	3.32111	0.887613
4.58333	0.335	0.0263988	1.14056	0.201143	1.79	0.600696	1.01667	0.228045	3.36722	0.891695
4.66667	0.235556	0.0266571	1.13278	0.200101	1.84333	0.637244	1.09778	0.206315	3.37167	0.878694
4.75	0.277222	0.0312569	1.15833	0.220037	1.87056	0.639383	1.03222	0.22853	3.38667	0.864645
4.83333	0.233333	0.0282843	1.16056	0.209043	1.95167	0.661836	1.08667	0.198973	3.42889	0.911542
4.91667	0.284444	0.0377229	1.16333	0.214157	1.68833	0.512361	1.03833	0.225411	3.48222	0.910059
5	0.255	0.0337063	1.12278	0.215616	1.60611	0.524685	0.99	0.219171	3.57389	0.899858
5.08333	0.225	0.0216817	1.18778	0.22608	1.71056	0.536776	1.12111	0.256487	3.60056	0.946481
5.16667	0.195	0.0270107	1.12556	0.221535	1.74389	0.56152	1.13722	0.23522	3.49389	0.919501
5.25	0.229444	0.0273619	1.18056	0.226099	1.73	0.546251	1.17889	0.228903	3.54944	0.879916
5.33333	0.346111	0.026236	1.18778	0.222587	1.65056	0.52168	1.11556	0.234848	3.48	0.857383
5.41667	0.218333	0.0348221	1.25833	0.273571	1.61722	0.487664	1.19222	0.262491	3.44722	0.846829
5.5	0.328333	0.0374275	1.185	0.242029	1.57333	0.494459	1.19278	0.269173	3.32444	0.848552
5.58333	0.334444	0.0331191	1.24833	0.23642	1.52667	0.46657	1.19556	0.23485	3.31389	0.801442
5.66667	0.365556	0.0446498	1.23167	0.223812	1.59667	0.458724	1.13889	0.240365	3.28	0.805042
5.75	0.340556	0.033161	1.22833	0.23943	1.53944	0.444005	1.195	0.257052	3.16944	0.75574
5.83333	0.243889	0.032801	1.23278	0.219766	1.47556	0.399268	1.17944	0.248348	3.12611	0.784589
5.91667	0.293889	0.028676	1.27167	0.241067	1.39611	0.428914	1.18333	0.254754	2.98111	0.717736
6	0.288889	0.0306241	1.25056	0.222663	1.45833	0.417042	1.15556	0.239934	2.90833	0.722674
6.08333	0.222222	0.0255854	1.23444	0.23686	1.37556	0.368587	1.20722	0.241596	2.76167	0.652623
6.16667	0.293333	0.0333235	1.17833	0.209951	1.45667	0.40857	1.13889	0.213433	2.65611	0.613899
6.25	0.238889	0.0317248	1.06	0.220943	1.30944	0.361903	1.11222	0.237321	2.595	0.594181
6.33333	0.256667	0.0269955	1.17944	0.224555	1.34222	0.365415	1.21167	0.229517	2.62222	0.611653
6.41667	0.245556	0.0322898	1.15889	0.214858	1.32833	0.367359	1.06778	0.221452	2.57944	0.582152
6.5	0.245556	0.0172112	1.15389	0.227714	1.285	0.334095	1.07556	0.236482	2.50722	0.525968
6.58333	0.205	0.0341685	1.09667	0.200931	1.23389	0.31109	1.12556	0.222969	2.40722	0.525049
6.66667	0.273889	0.0210219	1.10556	0.21417	1.24778	0.323551	1.09889	0.22774	2.43056	0.517513
6.75	0.213889	0.0261861	1.18	0.22132	1.30667	0.30456	1.13278	0.231604	2.24111	0.485557
6.83333	0.231111	0.0272952	1.14889	0.209189	1.18778	0.298952	1.13333	0.253444	2.05833	0.458471
6.91667	0.355556	0.0372785	1.04944	0.219078	1.23444	0.305266	1.09722	0.222784	2.06667	0.463715
7	0.264444	0.0347843	1.10167	0.224328	1.25722	0.317089	1.07556	0.226903	1.92444	0.452509
7.08333	0.288889	0.032898	0.946111	0.224286	1.15167	0.285802	1.00111	0.227066	1.78556	0.392498
7.16667	0.280556	0.0351325	1.03667	0.226726	1.26222	0.311511	1.09944	0.201385	1.75556	0.394674
7.25	0.28	0.043559	1.01944	0.211508	1.175	0.293025	1.03667	0.217766	1.69389	0.364415
7.33333	0.218333	0.0295859	0.991111	0.176324	1.23611	0.294614	1.03889	0.198547	1.62389	0.383703
7.41667	0.263333	0.0351095	1.04556	0.210047	1.26167	0.292775	1.00722	0.194075	1.60333	0.366636
7.5	0.302778	0.0400311	1.05167	0.198129	1.26722	0.275779	0.944444	0.189284	1.57167	0.358559
7.58333	0.243889	0.0362556	1.01611	0.227031	1.24778	0.299362	1.02778	0.191293	1.49111	0.304141
7.66667	0.265	0.0360396	1.06389	0.225363	1.29667	0.301028	1.01889	0.204393	1.44889	0.299893
7.75	0.331111	0.0446254	0.982778	0.215852	1.18056	0.267963	0.998333	0.201034	1.46889	0.287857
7.83333	0.212222	0.0323538	0.996111	0.247648	1.18056	0.267651	1.08111	0.218403	1.36833	0.288786
7.91667	0.238333	0.0326123	0.93	0.203208	1.18944	0.28192	0.997222	0.180522	1.27722	0.278281
8	0.303889	0.0334521	1.04556	0.214101	1.265	0.280028	0.975	0.204094	1.25	0.268279
8.08333	0.239444	0.021305	1.00667	0.211158	1.29111	0.289823	1.05778	0.200618	1.20722	0.24823
8.16667	0.280556	0.027765	0.978889	0.205765	1.18556	0.277788	1.01667	0.198255	1.19611	0.243678
8.25	0.252778	0.0513911	1.03167	0.243577	1.25333	0.287798	1.07278	0.210938	1.21278	0.25257
8.33333	0.307778	0.03139	0.999444	0.247866	1.31389	0.321912	1.07611	0.199231	1.25722	0.268222
8.41667	0.281667	0.0341302	0.935556	0.213452	1.26778	0.295089	1.03222	0.198911	1.09611	0.213812
8.5	0.289444	0.0298194	0.951111	0.21932	1.15611	0.288135	1.02	0.214191	1.04889	0.206987
8.58333	0.27	0.0382458	0.926111	0.229448	1.23056	0.288442	1.03111	0.184389	1.15778	0.224404
8.66667	0.253889	0.0310085	0.941667	0.207068	1.22	0.288705	1.07444	0.188304	1.00833	0.189403
8.75	0.334444	0.0285399	1.00389	0.236955	1.28778	0.302483	1.14889	0.228101	0.989444	0.185531
8.83333	0.306667	0.0366667	0.988889	0.219649	1.22444	0.30665	1.00167	0.217285	1.05278	0.193362
8.91667	0.327778	0.0298969	0.93	0.209031	1.26278	0.294161	1.02389	0.190814	0.953333	0.17774
9	0.276111	0.0312395	0.927778	0.202208	1.15778	0.295245	0.982778	0.202915	0.928889	0.181587
9.08333	0.285556	0.0343018	0.902222	0.202498	1.33833	0.321711	1.115	0.186823	0.973333	0.201831
9.16667	0.288333	0.0227554	0.922778	0.213725	1.27778	0.301314	1.07056	0.192974	0.878889	0.168031
9.25	0.348333	0.0344352	0.862778	0.184226	1.23556	0.316985	0.981111	0.187311	0.891111	0.171159
9.33333	0.195	0.0288703	0.81	0.204724	1.16833	0.286866	0.879444	0.174914	0.922778	0.197895
9.41667	0.313333	0.0286516	0.877222	0.196804	1.30056	0.319029	1.04222	0.215585	0.83	0.17964
9.5	0.325556	0.0379647	0.916667	0.19021	1.20278	0.292999	0.911667	0.193466	0.792778	0.171694
9.58333	0.323889	0.029695	0.831667	0.190968	1.28722	0.30331	1.01778	0.176926	0.876111	0.188534
9.66667	0.331667	0.0324415	0.869444	0.200632	1.28944	0.31822	1.01167	0.172353	0.807222	0.15837
9.75	0.35	0.0285373	0.760556	0.188994	1.16333	0.293957	0.91	0.186446	0.745	0.1572
9.83333	0.302222	0.0427529	0.747222	0.191272	1.23333	0.291247	0.913889	0.173185	0.908333	0.214114
9.91667	0.367778	0.0364123	0.832778	0.206287	1.20167	0.299025	0.914444	0.176284	1.15333	0.404485
10	0.314444	0.0262245	0.808889	0.191335	1.26056	0.329527	0.995	0.172043	1.14778	0.368462
10.0833	0.318333	0.0372173	0.744444	0.157835	1.17556	0.290732	0.999444	0.194764	0.829444	0.198329
10.1667	0.294444	0.0312195	0.793333	0.178076	1.16389	0.278584	0.965556	0.175449	0.931667	0.174375
10.25	0.260556	0.0230014	0.753333	0.166596	1.16722	0.281957	0.95	0.152675	0.832222	0.161623
10.3333	0.371667	0.0301981	0.768889	0.152821	1.17667	0.293947	0.879444	0.170483	0.737222	0.151842
10.4167	0.301111	0.0402272	0.720556	0.159348	1.08667	0.254244	0.851111	0.149958	0.678333	0.155358
10.5	0.282778	0.0305912	0.739444	0.15612	1.19722	0.262888	1.01667	0.170978	0.790556	0.165574
10.5833	0.277222	0.034412	0.703889	0.13916	1.13944	0.272932	0.942222	0.167908	0.831111	0.174902
10.6667	0.253889	0.0327512	0.635556	0.143329	1.10389	0.284206	0.940556	0.172097	0.672778	0.142764
10.75	0.187222	0.026701	0.675	0.157213	1.10889	0.266014	0.832778	0.146126	0.737222	0.173743
10.8333	0.310556	0.0321096	0.684444	0.14597	1.00889	0.247861	0.841667	0.143764	0.752778	0.154314
10.9167	0.291111	0.0352386	0.735556	0.166302	1.08333	0.261965	0.872222	0.148462	0.772778	0.14788
11	0.281111	0.0286161	0.728889	0.141419	1.1	0.271237	0.831111	0.143675	0.733333	0.142391
11.0833	0.359444	0.0411396	0.781667	0.15621	1.06278	0.242755	0.99	0.176713	0.712222	0.141212
11.1667	0.301667	0.0285974	0.615556	0.128308	0.941667	0.219636	0.78	0.142343	0.621111	0.115651
11.25	0.267778	0.0403867	0.663333	0.12863	0.967778	0.228971	0.833333	0.143027	0.636667	0.122845
11.3333	0.306667	0.0398034	0.644444	0.135974	0.98	0.237053	0.880556	0.162675	0.615556	0.126184
11.4167	0.332778	0.0323361	0.611667	0.141941	0.973333	0.222291	0.853889	0.156636	0.601111	0.132119
11.5	0.263333	0.034707	0.647778	0.126748	0.920556	0.218344	0.84	0.159493	0.672778	0.134302
11.5833	0.316667	0.0372415	0.681667	0.122459	0.918333	0.209013	0.836111	0.154508	0.668889	0.126349
11.6667	0.292222	0.0270627	0.659444	0.109728	0.933889	0.216409	0.815556	0.147642	0.62	0.123796
11.75	0.322778	0.0275088	0.662222	0.106662	0.930556	0.216884	0.867778	0.144332	0.588889	0.130642
11.8333	0.284444	0.0275731	0.582778	0.129046	0.951111	0.210662	0.869444	0.134785	0.611667	0.129275
11.9167	0.336111	0.0251419	0.639444	0.131377	0.896667	0.216381	0.807778	0.144346	0.533889	0.0993546
12	0.288889	0.0212961	0.641667	0.10276	0.904444	0.20008	0.816667	0.122272	0.646667	0.129299

## Sheet: Figure 5
		Expression	SEM
AtWRKY46_9h	WT	0.011	0.00622		Remark : Gene expression and SEM were directly calculated by the BIORAD CFX Maestro Software using the three reference genes : AtACT7, AtACT2 and AcTUB4
	WT_RL	0.39966	0.12195
	cpk5	0.06855	0.00992
	cpk5_RL	1.98304	0.58536
	cpk6	0.03042	0.0104
	cpk6_RL	0.54773	0.13749
	cpk5/6	0.12929	0.07223
	cpk5/6_RL	3.41618	0.9131
AtFRK1_9h	WT	0.4019	0.12064
	WT_RL	0.90183	0.55679
	cpk5	0.34739	0.05649
	cpk5_RL	3.08627	1.12005
	cpk6	0.37005	0.0724
	cpk6_RL	2.5863	0.27989
	cpk5/6	0.50043	0.07615
	cpk5/6_RL	3.41618	0.89666
AtPR1_24h	WT	2.22488	1.17236
	WT_RL	18.6075	6.93653
	cpk5	11.8538	14.8367
	cpk5_RL	109.822	89.7725
	cpk6	3.23936	2.41907
	cpk6_RL	11.2164	4.17182
	cpk5/6	16.0852	11.1304
	cpk5/6_RL	137.149	104.773

## Sheet: Figure 6
Samples	WT	WT_RL	cpk5	cpk5_RL	cpk6	cpk6_RL	cpk5/6	cpk5/6_RL
1	39	410	19	310	88	210	12	350
2	27	330	14	300	25	270	15	196
3	44	220	18	260	15	270	27	240
4	20	310	14	220	21	340	15	240
5	19	390	19	230	19	220	14	220
6	19	250	18	250	15	260	12	310
7	19	230	43	177	42	220	30	300
8	24	230	37	194	37	260	102	320
9	12	240	21	195	24	148	34	270

## Sheet: Figure 7
Samples	WT	WT_RL	cpk5	cpk5_RL	cpk6	cpk6_RL	cpk5/6	cpk5/6_RL
1	493.703	419.391	578.75	530.579	545.925	521.622	618.673	536.176
2	566.751	440.812	562.5	560.331	478.655	512.162	643.42	622.739
3	542.821	349.493	527.5	509.091	512.29	345.946	570.304	583.979
4	512.594	434.047	562.5	636.364	526.52	535.135	591.676	593.023
5	528.967	421.646	532.5	484.298	549.806	531.081	600.675	545.22
6	561.713	403.608	545	535.537	490.298	420.27	604.049	622.739
7	512.367	256.932	559.184	373.253	438.178	245.077	535.971	312.614
8	485.866	243.993	528.571	419.162	429.501	264.77	553.957	285.192
9	492.933	249.538	522.449	431.138	440.347	269.147	532.374	288.848
10	542.403	273.567	506.122	443.114	401.302	301.969	541.367	281.536
11	540.636	201.479	551.02	445.11	483.731	288.84	534.173	303.473
12	455.83	284.658	438.776	429.142	431.67	301.969	568.345	266.91
13	701.613	725.702	741.176	343.99	559.041	579.545	834.138	365.894
14	866.935	516.199	584.314	360.614	557.196	490.26	1138.49	407.285
15	762.097	546.436	633.333	319.693	476.015	537.338	1006.44	493.377
16	683.468	673.866	566.667	361.893	599.631	349.026	927.536	362.583
17	643.145	583.153	811.765	300.512	623.616	470.779	1057.97	531.457
18	762.097	615.551	639.216	498.721	726.937	412.338	962.963	423.841
